# Supplementary material for: Pan-Cancer Analysis Reveals Disulfidoptosis-Associated Genes as Promising Immunotherapeutic Targets: Insights Gained from Bulk Omics and Single-Cell Sequencing Validation
Source: Biomedicines. 2024 Jan 24;12(2):267. doi: 10.3390/biomedicines12020267 (PMC10887130; doi:10.3390/biomedicines12020267)
Supplement: Supplementary file 1 [file biomedicines-12-00267-s001.zip]

Archive with 1 entries (1 files):
- biomedicines-2683145-supplementary.pdf
